# Supplementary material for: Multivalent Calixarene-Based Liposomes as Platforms for Gene and Drug Delivery
Source: Pharmaceutics. 2021 Aug 12;13(8):1250. doi: 10.3390/pharmaceutics13081250 (PMC8398082; doi:10.3390/pharmaceutics13081250)
Supplement: Supplementary file 1 [file pharmaceutics-13-01250-s001.zip]

Archive with 1 entries (1 files):
- pharmaceutics-1327426-supplementary.pdf
